# Supplementary material for: Can the Quality of Semen Affect the Fertilisation Indices of Turkey Eggs?
Source: Int J Mol Sci. 2025 Nov 13;26(22):11000. doi: 10.3390/ijms262211000 (PMC12652907; doi:10.3390/ijms262211000)
Supplement: Supplementary file 1 [file ijms-26-11000-s001.zip]

Archive with 1 entries (1 files):
- ijms-3932743-supplementary.pdf
